# Supplementary material for: Comparative Pharmacokinetic Assessment of Curcumin in Rats Following Intratracheal Instillation Versus Oral Administration: Concurrent Detection of Curcumin and Its Conjugates in Plasma by LC-MS/MS
Source: Pharmaceutics. 2024 Nov 15;16(11):1459. doi: 10.3390/pharmaceutics16111459 (PMC11597260; doi:10.3390/pharmaceutics16111459)
Supplement: Supplementary file 1 [file pharmaceutics-16-01459-s001.zip]

Archive with 1 entries (1 files):
- pharmaceutics-3277625-supplementary.pdf
